# Supplementary material for: The role of RNA in the maintenance of chromatin domains as revealed by antibody-mediated proximity labelling coupled to mass spectrometry
Source: eLife. 2024 May 8;13:e95718. doi: 10.7554/eLife.95718 (PMC11147508; doi:10.7554/eLife.95718)
Supplement: Figure 1—figure supplement 1—source data 1. [file elife-95718-fig1-figsupp1-data1.zip]

Archive with 12 entries (11 files):
- Figure 1-Supplement Figure-1/
- __MACOSX/._Figure 1-Supplement Figure-1
- Figure 1-Supplement Figure-1/Figure 1-Supplement Figure 1(c)-source data(Chemiluminescence).raw16.tif
- __MACOSX/Figure 1-Supplement Figure-1/._Figure 1-Supplement Figure 1(c)-source data(Chemiluminescence).raw16.tif
- Figure 1-Supplement Figure-1/Figure 1-Supplement Figure 1(b)-source data(Chemiluminescence).raw16.tif
- __MACOSX/Figure 1-Supplement Figure-1/._Figure 1-Supplement Figure 1(b)-source data(Chemiluminescence).raw16.tif
- Figure 1-Supplement Figure-1/Figure 1-Supplement Figure 1(a)-source data 1.raw16.tif
- __MACOSX/Figure 1-Supplement Figure-1/._Figure 1-Supplement Figure 1(a)-source data 1.raw16.tif
- Figure 1-Supplement Figure-1/Figure 1-Supplement Figure 1(b)-source data(Colorimetric).raw16.tif
- __MACOSX/Figure 1-Supplement Figure-1/._Figure 1-Supplement Figure 1(b)-source data(Colorimetric).raw16.tif
- Figure 1-Supplement Figure-1/Figure 1-Supplement Figure 1(c)-source data(Colorimetric).raw16.tif
- __MACOSX/Figure 1-Supplement Figure-1/._Figure 1-Supplement Figure 1(c)-source data(Colorimetric).raw16.tif
