# Supplementary material for: The role of RNA in the maintenance of chromatin domains as revealed by antibody-mediated proximity labelling coupled to mass spectrometry
Source: eLife. 2024 May 8;13:e95718. doi: 10.7554/eLife.95718 (PMC11147508; doi:10.7554/eLife.95718)
Supplement: Figure 5—figure supplement 1—source data 1. [file elife-95718-fig5-figsupp1-data1.zip]

Archive with 10 entries (9 files):
- Figure 5-Supplement Figure-6/
- __MACOSX/._Figure 5-Supplement Figure-6
- Figure 5-Supplement Figure-6/Figure 5-Supplement Figure 6(a)-source data(Chemiluminescence).raw16.tif
- __MACOSX/Figure 5-Supplement Figure-6/._Figure 5-Supplement Figure 6(a)-source data(Chemiluminescence).raw16.tif
- Figure 5-Supplement Figure-6/Figure 5-Supplement Figure 6(b)-source data(Colorimetric).raw16.tif
- __MACOSX/Figure 5-Supplement Figure-6/._Figure 5-Supplement Figure 6(b)-source data(Colorimetric).raw16.tif
- Figure 5-Supplement Figure-6/Figure 5-Supplement Figure 6(a)-source data(Colorimetric).raw16.tif
- __MACOSX/Figure 5-Supplement Figure-6/._Figure 5-Supplement Figure 6(a)-source data(Colorimetric).raw16.tif
- Figure 5-Supplement Figure-6/Figure 5-Supplement Figure 6(b)-source data(Chemiluminescence).raw16.tif
- __MACOSX/Figure 5-Supplement Figure-6/._Figure 5-Supplement Figure 6(b)-source data(Chemiluminescence).raw16.tif
